# Supplementary material for: Using Bayesian-PBPK modeling for assessment of inter-individual variability and subgroup stratification
Source: In Silico Pharmacol. 2013 Apr 11;1:6. doi: 10.1186/2193-9616-1-6 (PMC4230716; doi:10.1186/2193-9616-1-6)
Supplement: Supplementary file 2 — Additional file 2: Table S1: Parameter start values used for the initialization of the combined Bayesian-PBPK approach. (CSV 507 bytes) [file 40203_2013_6_MOESM2_ESM.csv]

Parameter start values used for the initialization of the combined Bayesian-PBPK approach
parameter start values;;
;;
parameter;start value;unit
Intestinal permeability;0;cm/min
Intestinal transit time;240;min
Gastric emptying time;16.95;min
Luminal clearance factor;0.01;µM/min
kcat OATP1B1 (factor);503.7;-
kcat MRP2 (factor);2242.63;-
Measurement error;0.75;-
Lipophilicity (logP);56.06;%
Unbound protein fraction;223;µM
Km OATP1B1;11.5;µM
Lag Time of enterohepatic circulation;193.25;min
